# Supplementary material for: The cancer-associated fibroblast-related signature predicts prognosis and indicates immune microenvironment infiltration in gastric cancer
Source: Front Immunol. 2022 Jul 29;13:951214. doi: 10.3389/fimmu.2022.951214 (PMC9372353; doi:10.3389/fimmu.2022.951214)
Supplement: Supplementary file 9 [file Table_2.xlsx]

## Sheet: S2
Supplementary Table 2 The activation states of biological pathways in distinct pyroptosis subtype by GSVA enrichment analysis
id	logFC	AveExpr	t	P.Value	adj.P.Val	B
KEGG_FOCAL_ADHESION	-0.316285	0.00348745	-27.1892	2.62948e-116	4.83824e-114	254.841
KEGG_ECM_RECEPTOR_INTERACTION	-0.392914	0.00754928	-26.0417	3.30236e-109	3.03818e-107	238.548
KEGG_REGULATION_OF_ACTIN_CYTOSKELETON	-0.169636	0.00272684	-19.3634	5.47853e-69	3.36016e-67	146.255
KEGG_DILATED_CARDIOMYOPATHY	-0.255968	0.00662324	-19.1844	5.8943e-68	2.71138e-66	143.888
KEGG_TGF_BETA_SIGNALING_PATHWAY	-0.210961	0.00075381	-18.7067	3.19811e-65	1.1769e-63	137.616
KEGG_HYPERTROPHIC_CARDIOMYOPATHY_HCM	-0.245992	0.00602991	-18.6061	1.19462e-64	3.66349e-63	136.304
KEGG_GLYCOSAMINOGLYCAN_BIOSYNTHESIS_CHONDROITIN_SULFATE	-0.331965	-0.00077239	-18.2933	7.06359e-63	1.85672e-61	132.24
KEGG_PATHWAYS_IN_CANCER	-0.138903	0.000995022	-18.0811	1.10672e-61	2.54545e-60	129.5
KEGG_VASCULAR_SMOOTH_MUSCLE_CONTRACTION	-0.20242	-0.000514046	-17.5503	1.01738e-58	2.07998e-57	122.704
KEGG_ARRHYTHMOGENIC_RIGHT_VENTRICULAR_CARDIOMYOPATHY_ARVC	-0.233504	0.00527728	-17.3486	1.32737e-57	2.44236e-56	120.147
KEGG_GLYCOSPHINGOLIPID_BIOSYNTHESIS_GANGLIO_SERIES	-0.3006	0.00780175	-16.1922	2.52416e-51	4.22224e-50	105.753
KEGG_MAPK_SIGNALING_PATHWAY	-0.126625	0.00118547	-16.1487	4.31062e-51	6.60962e-50	105.221
KEGG_GAP_JUNCTION	-0.156967	0.00159425	-15.8732	1.24904e-49	1.76787e-48	101.87
KEGG_WNT_SIGNALING_PATHWAY	-0.134543	-0.000447193	-15.4512	2.04587e-47	2.68885e-46	96.7968
KEGG_LEUKOCYTE_TRANSENDOTHELIAL_MIGRATION	-0.187234	0.00667927	-15.0621	2.10636e-45	2.5838e-44	92.1862
KEGG_AXON_GUIDANCE	-0.159013	0.00248572	-15.0157	3.6471e-45	4.19417e-44	91.6401
KEGG_MELANOGENESIS	-0.146349	0.00386557	-14.9347	9.4714e-45	1.02514e-43	90.6907
KEGG_CELL_ADHESION_MOLECULES_CAMS	-0.244025	0.0128025	-14.1341	1.01553e-40	1.0381e-39	81.4616
KEGG_CALCIUM_SIGNALING_PATHWAY	-0.156411	0.00267682	-13.3605	5.94046e-37	5.75287e-36	72.8394
KEGG_RENAL_CELL_CARCINOMA	-0.161272	-0.000559458	-13.0325	2.14049e-35	1.96925e-34	69.2779
KEGG_MELANOMA	-0.121349	0.00501479	-12.9548	4.965e-35	4.35029e-34	68.442
KEGG_GLIOMA	-0.130658	0.00305578	-12.9353	6.12893e-35	5.12601e-34	68.2328
KEGG_ADHERENS_JUNCTION	-0.157413	-0.000279286	-12.6021	2.16628e-33	1.73302e-32	64.6916
KEGG_NEUROTROPHIN_SIGNALING_PATHWAY	-0.130363	-0.000522844	-12.2025	1.43713e-31	1.1018e-30	60.5265
KEGG_AMINOACYL_TRNA_BIOSYNTHESIS	0.284086	-0.0138745	11.9899	1.28861e-30	9.48415e-30	58.3492
KEGG_TERPENOID_BACKBONE_BIOSYNTHESIS	0.273353	-0.0172375	11.9693	1.59283e-30	1.12723e-29	58.1389
KEGG_BASAL_CELL_CARCINOMA	-0.167437	0.00576239	-11.9531	1.87852e-30	1.28018e-29	57.9751
KEGG_BASE_EXCISION_REPAIR	0.23958	-0.00483052	11.9484	1.97197e-30	1.29587e-29	57.9269
KEGG_DRUG_METABOLISM_OTHER_ENZYMES	0.190385	0.0104695	11.6585	3.73867e-29	2.37212e-28	55.0073
KEGG_DORSO_VENTRAL_AXIS_FORMATION	-0.167664	0.00547849	-11.5768	8.48674e-29	5.11766e-28	54.194
KEGG_ALANINE_ASPARTATE_AND_GLUTAMATE_METABOLISM	0.171043	-0.00296615	11.5752	8.62214e-29	5.11766e-28	54.1783
KEGG_HEDGEHOG_SIGNALING_PATHWAY	-0.135325	0.00538801	-11.1255	7.3054e-27	4.20061e-26	49.7754
KEGG_MATURITY_ONSET_DIABETES_OF_THE_YOUNG	0.21151	0.0143711	10.9705	3.27759e-26	1.82751e-25	48.2873
KEGG_STEROID_BIOSYNTHESIS	0.248791	0.000674119	10.9376	4.49899e-26	2.43475e-25	47.9733
KEGG_HOMOLOGOUS_RECOMBINATION	0.235342	-0.00731797	10.8955	6.74411e-26	3.54547e-25	47.5721
KEGG_CHEMOKINE_SIGNALING_PATHWAY	-0.151658	0.00479814	-10.8767	8.07085e-26	4.1251e-25	47.3941
KEGG_BUTANOATE_METABOLISM	0.183846	-0.00495738	10.4911	3.08426e-24	1.53379e-23	43.7842
KEGG_PROSTATE_CANCER	-0.109145	0.000113556	-10.4867	3.21536e-24	1.55691e-23	43.743
KEGG_PYRIMIDINE_METABOLISM	0.156476	-0.00564346	10.4782	3.48078e-24	1.64221e-23	43.6644
KEGG_LINOLEIC_ACID_METABOLISM	0.196838	0.0142916	10.3721	9.31614e-24	4.28542e-23	42.6893
KEGG_ACUTE_MYELOID_LEUKEMIA	-0.144745	0.000541604	-10.3101	1.65013e-23	7.40546e-23	42.1232
KEGG_GLYCEROPHOSPHOLIPID_METABOLISM	0.111181	-0.00558938	10.2823	2.12989e-23	9.33094e-23	41.8705
KEGG_PYRUVATE_METABOLISM	0.155733	-0.0132244	10.239	3.1688e-23	1.35595e-22	41.4771
KEGG_COLORECTAL_CANCER	-0.118068	-0.000602646	-10.1861	5.1364e-23	2.14795e-22	40.9989
KEGG_ONE_CARBON_POOL_BY_FOLATE	0.21698	-0.00377576	10.1474	7.30674e-23	2.98764e-22	40.6499
KEGG_PEROXISOME	0.1559	-0.00972054	10.0936	1.19126e-22	4.76505e-22	40.1661
KEGG_COMPLEMENT_AND_COAGULATION_CASCADES	-0.16281	0.0174314	-10.0378	1.97125e-22	7.71723e-22	39.6675
KEGG_GLYCOSAMINOGLYCAN_DEGRADATION	-0.177136	0.00211812	-9.9574	4.0626e-22	1.55733e-21	38.9518
KEGG_HEMATOPOIETIC_CELL_LINEAGE	-0.200307	0.0127679	-9.85582	1.00617e-21	3.77828e-21	38.0544
KEGG_PRION_DISEASES	-0.139824	0.00477857	-9.77869	1.9937e-21	7.20335e-21	37.3779
KEGG_DNA_REPLICATION	0.256139	-0.000527095	9.77853	1.99658e-21	7.20335e-21	37.3764
KEGG_NITROGEN_METABOLISM	0.151057	0.0080024	9.68468	4.56285e-21	1.61455e-20	36.5588
KEGG_SPLICEOSOME	0.186296	-0.0130865	9.61388	8.47656e-21	2.9428e-20	35.9463
KEGG_CHRONIC_MYELOID_LEUKEMIA	-0.124327	-0.00135056	-9.56154	1.33697e-20	4.5556e-20	35.4957
KEGG_MISMATCH_REPAIR	0.226111	-0.00890382	9.48935	2.49857e-20	8.35884e-20	34.8774
KEGG_FOLATE_BIOSYNTHESIS	0.207776	0.00150752	9.407	5.07569e-20	1.66773e-19	34.1767
KEGG_FC_GAMMA_R_MEDIATED_PHAGOCYTOSIS	-0.11832	0.00417627	-9.32878	9.90718e-20	3.19811e-19	33.5157
KEGG_OLFACTORY_TRANSDUCTION	0.160793	-0.00396088	9.2538	1.87314e-19	5.94238e-19	32.8862
KEGG_CITRATE_CYCLE_TCA_CYCLE	0.21284	-0.0110353	9.21992	2.49448e-19	7.7794e-19	32.6031
KEGG_ARGININE_AND_PROLINE_METABOLISM	0.127875	-0.00127215	9.20613	2.80215e-19	8.59325e-19	32.4882
KEGG_RNA_DEGRADATION	0.175265	-0.0154568	9.18483	3.35298e-19	1.01139e-18	32.3109
KEGG_RNA_POLYMERASE	0.182726	-0.0128285	9.17008	3.79602e-19	1.11521e-18	32.1883
KEGG_PENTOSE_AND_GLUCURONATE_INTERCONVERSIONS	0.197668	0.00747595	9.16938	3.81839e-19	1.11521e-18	32.1825
KEGG_RETINOL_METABOLISM	0.171428	0.0119331	9.10857	6.35799e-19	1.82792e-18	31.6788
KEGG_GLYOXYLATE_AND_DICARBOXYLATE_METABOLISM	0.204525	-0.0101344	9.06068	9.48202e-19	2.68414e-18	31.284
KEGG_SMALL_CELL_LUNG_CANCER	-0.100431	-0.00118662	-8.97973	1.85617e-18	5.17478e-18	30.6206
KEGG_PANCREATIC_CANCER	-0.110588	-0.000251376	-8.93527	2.6789e-18	7.35697e-18	30.2583
KEGG_CYSTEINE_AND_METHIONINE_METABOLISM	0.124324	-0.00722899	8.78478	9.17464e-18	2.48255e-17	29.0431
KEGG_GLYCOSYLPHOSPHATIDYLINOSITOL_GPI_ANCHOR_BIOSYNTHESIS	0.157984	-0.0143408	8.68938	1.98496e-17	5.23892e-17	28.2815
KEGG_PROTEASOME	0.218851	-0.00247157	8.68887	1.99307e-17	5.23892e-17	28.2775
KEGG_GLYCOSAMINOGLYCAN_BIOSYNTHESIS_HEPARAN_SULFATE	-0.12391	-0.00106308	-8.59406	4.26247e-17	1.10464e-16	27.5275
KEGG_HUNTINGTONS_DISEASE	0.124345	-0.00572664	8.57995	4.77055e-17	1.21914e-16	27.4164
KEGG_GLYCOSPHINGOLIPID_BIOSYNTHESIS_GLOBO_SERIES	-0.157171	0.00300676	-8.56439	5.4001e-17	1.36112e-16	27.2941
KEGG_PORPHYRIN_AND_CHLOROPHYLL_METABOLISM	0.144548	0.00584263	8.54893	6.10648e-17	1.51837e-16	27.1729
KEGG_CYTOKINE_CYTOKINE_RECEPTOR_INTERACTION	-0.131192	0.00885865	-8.54576	6.26253e-17	1.53641e-16	27.148
KEGG_VIRAL_MYOCARDITIS	-0.141224	0.0106873	-8.46901	1.14978e-16	2.78367e-16	26.5488
KEGG_SYSTEMIC_LUPUS_ERYTHEMATOSUS	-0.183043	0.0107192	-8.39942	1.9872e-16	4.68776e-16	26.0093
KEGG_GLYCOLYSIS_GLUCONEOGENESIS	0.119575	-0.00149731	8.29319	4.5485e-16	1.0594e-15	25.1931
KEGG_LYSOSOME	-0.133921	-0.00107285	-8.28104	4.99756e-16	1.14944e-15	25.1003
KEGG_ASCORBATE_AND_ALDARATE_METABOLISM	0.177467	0.00984557	8.17384	1.14137e-15	2.56112e-15	24.2865
KEGG_B_CELL_RECEPTOR_SIGNALING_PATHWAY	-0.127998	0.00017428	-8.1499	1.37093e-15	3.03918e-15	24.106
KEGG_LEISHMANIA_INFECTION	-0.166504	0.00169019	-8.00345	4.16518e-15	9.12373e-15	23.0116
KEGG_NUCLEOTIDE_EXCISION_REPAIR	0.153351	-0.0113829	7.82888	1.53273e-14	3.3179e-14	21.7292
KEGG_STARCH_AND_SUCROSE_METABOLISM	0.113774	0.0104862	7.67177	4.85113e-14	1.02599e-13	20.5959
KEGG_PENTOSE_PHOSPHATE_PATHWAY	0.145577	-0.000166075	7.49294	1.75817e-13	3.59449e-13	19.3302
KEGG_TOLL_LIKE_RECEPTOR_SIGNALING_PATHWAY	-0.107396	0.00225952	-7.37419	4.07664e-13	8.24288e-13	18.5041
KEGG_SELENOAMINO_ACID_METABOLISM	0.111463	-0.00364588	7.35779	4.57491e-13	9.14982e-13	18.3908
KEGG_STEROID_HORMONE_BIOSYNTHESIS	0.128111	0.0113119	7.34729	4.9247e-13	9.74349e-13	18.3185
KEGG_OXIDATIVE_PHOSPHORYLATION	0.144292	-0.00333208	7.30907	6.43467e-13	1.25955e-12	18.0559
KEGG_NON_HOMOLOGOUS_END_JOINING	0.148615	-0.00933774	7.12846	2.24126e-12	4.34097e-12	16.8312
KEGG_FRUCTOSE_AND_MANNOSE_METABOLISM	0.126244	-0.00526124	7.06113	3.54461e-12	6.79383e-12	16.3817
KEGG_GLYCINE_SERINE_AND_THREONINE_METABOLISM	0.101073	-0.002166	7.03179	4.32357e-12	8.20141e-12	16.1869
KEGG_PROPANOATE_METABOLISM	0.130018	-0.0114577	6.91898	9.21847e-12	1.73081e-11	15.4448
KEGG_ALPHA_LINOLENIC_ACID_METABOLISM	0.113389	0.0105573	6.87188	1.26063e-11	2.31957e-11	15.1381
KEGG_GLYCOSPHINGOLIPID_BIOSYNTHESIS_LACTO_AND_NEOLACTO_SERIES	0.10226	0.00394213	6.86326	1.33476e-11	2.43163e-11	15.0822
KEGG_PARKINSONS_DISEASE	0.137557	-0.00381842	6.82086	1.76589e-11	3.18553e-11	14.808
KEGG_PROXIMAL_TUBULE_BICARBONATE_RECLAMATION	0.105715	0.00946888	6.80749	1.92833e-11	3.44478e-11	14.7218
KEGG_CELL_CYCLE	0.122589	-0.00734727	6.58124	8.35445e-11	1.4781e-10	13.2871
KEGG_GLUTATHIONE_METABOLISM	0.105019	-0.00158491	6.51555	1.2686e-10	2.22307e-10	12.8787
KEGG_METABOLISM_OF_XENOBIOTICS_BY_CYTOCHROME_P450	0.125921	0.0118203	6.26077	6.19648e-10	1.06556e-09	11.3296
KEGG_N_GLYCAN_BIOSYNTHESIS	0.110794	-0.00378094	6.22768	7.58353e-10	1.29201e-09	11.1325
KEGG_RENIN_ANGIOTENSIN_SYSTEM	-0.103867	0.00781751	-6.04103	2.32885e-09	3.82596e-09	10.0387
KEGG_PROTEIN_EXPORT	0.138353	-0.00561638	5.96909	3.56044e-09	5.79753e-09	9.62531
KEGG_ASTHMA	-0.14196	0.0141688	-5.4847	5.53162e-08	8.5531e-08	6.96023
KEGG_VALINE_LEUCINE_AND_ISOLEUCINE_DEGRADATION	0.102145	-0.0109839	5.15053	3.26116e-07	4.87848e-07	5.24378
KEGG_INTESTINAL_IMMUNE_NETWORK_FOR_IGA_PRODUCTION	-0.120031	0.00685899	-4.83332	1.6052e-06	2.28958e-06	3.70812
KEGG_RIBOSOME	0.126458	-0.00157884	4.49085	8.11959e-06	1.09853e-05	2.15378
KEGG_REGULATION_OF_AUTOPHAGY	-0.0764601	0.0788336	0.121037	-0.13342	0.179757	-0.105081
KEGG_ENDOCYTOSIS	-0.0967918	-0.333264	0.0951708	-0.402964	0.212239	0.0830464
KEGG_PEROXISOME	-0.24056	-0.232737	0.376934	-0.384201	0.116393	0.0246228
KEGG_MTOR_SIGNALING_PATHWAY	0.153061	-0.323447	-0.0829627	-0.373245	0.397069	0.0489747
KEGG_APOPTOSIS	0.176458	-0.35732	0.0634997	-0.262896	0.460975	0.212398
KEGG_VASCULAR_SMOOTH_MUSCLE_CONTRACTION	0.301525	-0.175962	-0.229272	-0.0257496	-0.206048	-0.0636034
KEGG_WNT_SIGNALING_PATHWAY	0.0732026	-0.159588	0.00105052	-0.0529186	-0.0488794	0.100704
KEGG_DORSO_VENTRAL_AXIS_FORMATION	0.0305758	-0.371903	0.152704	-0.314422	0.138949	0.237721
KEGG_NOTCH_SIGNALING_PATHWAY	-0.0165451	-0.35596	-0.0865949	-0.278406	0.296548	0.259806
KEGG_HEDGEHOG_SIGNALING_PATHWAY	0.232446	0.175533	-0.204407	-0.0599096	-0.176445	-0.166088
KEGG_TGF_BETA_SIGNALING_PATHWAY	0.168547	-0.181347	-0.0887307	-0.27968	0.080533	-0.100974
KEGG_AXON_GUIDANCE	0.0658007	-0.174882	-0.206857	-0.184113	-0.261552	-0.0371293
KEGG_VEGF_SIGNALING_PATHWAY	0.121947	-0.347045	-0.0459951	-0.202628	0.0830837	-0.0385271
KEGG_FOCAL_ADHESION	0.303232	-0.321458	-0.322675	-0.118411	0.0369839	-0.0510527
KEGG_ECM_RECEPTOR_INTERACTION	0.382559	-0.182961	-0.47336	0.15747	-0.252502	-0.418792
KEGG_CELL_ADHESION_MOLECULES_CAMS	0.41784	-0.235281	-0.4809	0.011128	-0.307218	-0.220196
KEGG_ADHERENS_JUNCTION	-0.0794203	-0.432821	-0.0756819	-0.401311	0.201452	0.250048
KEGG_TIGHT_JUNCTION	-0.05623	-0.283654	-0.046729	-0.13998	0.0107516	0.125132
KEGG_GAP_JUNCTION	0.044335	-0.232868	-0.189621	-0.202716	-0.0645187	-0.107972
KEGG_COMPLEMENT_AND_COAGULATION_CASCADES	0.393429	0.135404	-0.576367	-0.0415707	-0.359178	-0.0835157
KEGG_ANTIGEN_PROCESSING_AND_PRESENTATION	0.274279	-0.180132	-0.247895	-0.217757	0.238474	-0.0936873
KEGG_TOLL_LIKE_RECEPTOR_SIGNALING_PATHWAY	0.0879594	-0.254446	-0.241416	-0.289249	0.427705	-0.00997561
KEGG_NOD_LIKE_RECEPTOR_SIGNALING_PATHWAY	0.247496	-0.228525	-0.152952	-0.20701	0.362024	-0.0234757
KEGG_RIG_I_LIKE_RECEPTOR_SIGNALING_PATHWAY	-0.262333	-0.051748	0.0655161	-0.364734	0.297897	0.141823
KEGG_CYTOSOLIC_DNA_SENSING_PATHWAY	0.0287418	-0.108523	-0.0468133	0.0501746	0.397384	0.383939
KEGG_JAK_STAT_SIGNALING_PATHWAY	0.131265	-0.123314	-0.290439	-0.233395	0.202977	0.113122
KEGG_HEMATOPOIETIC_CELL_LINEAGE	0.385078	-0.257286	-0.507475	0.255795	-0.123912	-0.341161
KEGG_NATURAL_KILLER_CELL_MEDIATED_CYTOTOXICITY	0.2163	-0.245675	-0.260934	-0.170851	0.26775	0.00052464
KEGG_T_CELL_RECEPTOR_SIGNALING_PATHWAY	0.130414	-0.374714	-0.287849	-0.384387	0.389825	0.237233
KEGG_B_CELL_RECEPTOR_SIGNALING_PATHWAY	0.291083	-0.457045	-0.282347	-0.176851	0.401175	0.0720973
KEGG_FC_EPSILON_RI_SIGNALING_PATHWAY	0.188884	-0.274802	-0.115193	-0.164708	0.111281	-0.0886427
KEGG_FC_GAMMA_R_MEDIATED_PHAGOCYTOSIS	0.236029	-0.380194	-0.185797	-0.294122	0.087479	0.163026
KEGG_LEUKOCYTE_TRANSENDOTHELIAL_MIGRATION	0.295868	-0.304793	-0.329402	-0.00604784	0.0545905	-0.0718655
KEGG_INTESTINAL_IMMUNE_NETWORK_FOR_IGA_PRODUCTION	0.375686	-0.307577	-0.348153	0.189672	-0.0550737	-0.457434
KEGG_LONG_TERM_POTENTIATION	0.133401	-0.400055	0.267441	-0.132235	0.161782	0.0202928
KEGG_NEUROTROPHIN_SIGNALING_PATHWAY	0.0262946	-0.437227	-0.0256054	-0.390961	0.334585	0.278293
KEGG_LONG_TERM_DEPRESSION	0.215642	-0.181953	0.041135	-0.102009	-0.0973156	-0.0683666
KEGG_OLFACTORY_TRANSDUCTION	-0.0720193	0.450507	0.305587	0.534233	-0.41972	-0.201069
KEGG_REGULATION_OF_ACTIN_CYTOSKELETON	0.12118	-0.266992	-0.198205	-0.22065	0.0914623	0.0629028
KEGG_INSULIN_SIGNALING_PATHWAY	0.0307276	-0.326604	0.167318	-0.219315	0.211318	0.185499
KEGG_GNRH_SIGNALING_PATHWAY	0.113205	-0.278124	0.20686	-0.0481915	0.0973451	0.128843
KEGG_PROGESTERONE_MEDIATED_OOCYTE_MATURATION	0.0870078	-0.172308	0.0175904	-0.239119	0.403575	0.137943
KEGG_MELANOGENESIS	0.138124	-0.158003	-0.151296	-0.020549	-0.237194	-0.0353895
KEGG_ADIPOCYTOKINE_SIGNALING_PATHWAY	0.132085	-0.316971	0.052131	-0.380791	0.130152	0.0430173
KEGG_TYPE_II_DIABETES_MELLITUS	0.153559	-0.131379	0.0792946	-0.151846	0.0595942	-0.0227445
KEGG_TYPE_I_DIABETES_MELLITUS	0.279776	-0.374302	-0.412282	-0.276093	0.0134072	-0.411295
KEGG_MATURITY_ONSET_DIABETES_OF_THE_YOUNG	0.043758	0.422654	0.232656	0.61604	-0.526648	-0.0768689
KEGG_ALDOSTERONE_REGULATED_SODIUM_REABSORPTION	0.430118	-0.423951	-0.00761372	0.0255934	-0.263137	-0.0770029
KEGG_VASOPRESSIN_REGULATED_WATER_REABSORPTION	0.0222247	-0.22793	-0.101039	-0.399594	0.253232	-0.224103
KEGG_ALZHEIMERS_DISEASE	0.383937	-0.168936	0.308822	0.426444	0.026972	-0.299604
KEGG_PARKINSONS_DISEASE	0.477374	0.112815	0.326986	0.609892	-0.013879	-0.353861
KEGG_AMYOTROPHIC_LATERAL_SCLEROSIS_ALS	0.0185163	-0.265253	0.24554	-0.0748203	0.288489	-0.189742
KEGG_HUNTINGTONS_DISEASE	0.29196	-0.0110741	0.245464	0.391952	0.0952955	-0.151307
KEGG_PRION_DISEASES	0.283501	-0.311	-0.358213	0.0495242	0.187782	-0.266837
KEGG_VIBRIO_CHOLERAE_INFECTION	0.0238067	-0.411628	0.0709145	0.0457191	0.0582841	-0.0268714
KEGG_EPITHELIAL_CELL_SIGNALING_IN_HELICOBACTER_PYLORI_INFECTION	-0.239795	-0.341734	0.0394038	-0.335303	0.202648	0.00280041
KEGG_LEISHMANIA_INFECTION	0.232939	-0.486088	-0.438497	-0.246877	0.406785	-0.115894
KEGG_PATHWAYS_IN_CANCER	0.0698949	-0.257189	-0.122447	-0.234417	0.121314	0.0688041
KEGG_COLORECTAL_CANCER	0.143197	-0.430454	0.0785948	-0.362809	0.322798	0.183299
KEGG_RENAL_CELL_CARCINOMA	0.0141876	-0.443127	-0.179271	-0.393041	0.291283	0.11195
KEGG_PANCREATIC_CANCER	-0.174222	-0.342557	0.0359748	-0.390942	0.351158	0.129884
KEGG_ENDOMETRIAL_CANCER	0.0584597	-0.411966	0.212899	-0.412602	0.330241	0.32084
KEGG_GLIOMA	0.0286239	-0.401241	0.0127688	-0.184244	0.170656	0.120664
KEGG_PROSTATE_CANCER	0.024528	-0.339193	0.000355376	-0.279846	0.298022	0.143759
KEGG_THYROID_CANCER	-0.0288369	-0.403485	0.292186	-0.331597	0.292626	0.157638
KEGG_BASAL_CELL_CARCINOMA	0.136312	0.180871	-0.124356	-0.0376851	-0.412453	-0.0221065
KEGG_MELANOMA	0.00437694	-0.172331	-0.0857167	0.0119728	0.126718	-0.114651
KEGG_BLADDER_CANCER	-0.366327	-0.307831	0.16041	-0.127481	0.335043	0.252298
KEGG_CHRONIC_MYELOID_LEUKEMIA	-0.0805532	-0.415345	0.104639	-0.409962	0.47274	0.314949
KEGG_ACUTE_MYELOID_LEUKEMIA	-0.0554374	-0.490344	-0.122872	-0.464016	0.368693	0.29883
KEGG_SMALL_CELL_LUNG_CANCER	0.172444	-0.31818	-0.0884719	-0.307894	0.431422	0.242401
KEGG_NON_SMALL_CELL_LUNG_CANCER	-0.0768687	-0.338814	0.160422	-0.339225	0.322348	0.250351
KEGG_ASTHMA	0.236942	-0.319021	-0.407293	0.188845	-0.337485	-0.50137
KEGG_AUTOIMMUNE_THYROID_DISEASE	0.304376	-0.0580193	-0.414677	-0.0810105	-0.0962954	-0.366178
KEGG_ALLOGRAFT_REJECTION	0.316241	-0.409558	-0.568983	-0.425591	-0.0240303	-0.430955
KEGG_GRAFT_VERSUS_HOST_DISEASE	0.321007	-0.424091	-0.49819	-0.320377	0.20347	-0.331031
KEGG_VIRAL_MYOCARDITIS	0.255203	-0.25591	-0.430263	-0.227815	0.150743	-0.222196
