# Supplementary material for: The cancer-associated fibroblast-related signature predicts prognosis and indicates immune microenvironment infiltration in gastric cancer
Source: Front Immunol. 2022 Jul 29;13:951214. doi: 10.3389/fimmu.2022.951214 (PMC9372353; doi:10.3389/fimmu.2022.951214)
Supplement: Supplementary file 11 [file Table_4.xlsx]

## Sheet: S4
Supplementary Table 4 The different chemotherapy drugs with a lower IC50 between two CAFS-score subgroups (P< 0.05).
Low-risk group	High-risk group
A.443654	A.770041
ABT.888	ABT.263
AICAR	AG.014699
AKT.inhibitor.VIII	AMG.706
BI.2536	AP.24534
BIBW2992	AS601245
BIRB.0796	AUY922
Bosutinib	Axitinib
CCT018159	AZ628
GW.441756	AZD.0530
GW843682X	AZD.2281
Lenalidomide	AZD6482
Metformin	AZD7762
Methotrexate	AZD8055
Mitomycin.C	Bexarotene
Paclitaxel	Bicalutamide
PF.4708671	BMS.509744
Pyrimethamine	BMS.536924
Rapamycin	BMS.754807
S.Trityl.L.cysteine	Bortezomib
Salubrinal	Bryostatin.1
SB590885	BX.795
SL.0101.1	CCT007093
Sorafenib	CEP.701
Thapsigargin	CGP.60474
VX.680	CHIR.99021
X681640	CMK
	Dasatinib
	DMOG
	Elesclomol
	Embelin
	FTI.277
	GDC0941
	GNF.2
	GSK269962A
	Imatinib
	JNJ.26854165
	KIN001.135
	KU.55933
	LFM.A13
	MG.132
	Midostaurin
	MK.2206
	Nilotinib
	NU.7441
	NVP.BEZ235
	NVP.TAE684
	Parthenolide
	Pazopanib
	PD.173074
	PF.562271
	PF.02341066
	PHA.665752
	PLX4720
	RDEA119
	SB.216763
	Shikonin
	Temsirolimus
	TW.37
	VX.702
	WH.4.023
	WO2009093972
	WZ.1.84
	X17.AAG
	XMD8.85
	Z.LLNle.CHO
